# Supplementary material for: The Effect of STDP Temporal Kernel Structure on the Learning Dynamics of Single Excitatory and Inhibitory Synapses
Source: PLoS One. 2014 Jul 7;9(7):e101109. doi: 10.1371/journal.pone.0101109 (PMC4085044; doi:10.1371/journal.pone.0101109)
Supplement: File S1 — This package (1Syn-STDP4PLOS.zip) is a Matlab set of scripts and utilities that includes all the numerical simulations that were used to produce the figures in this manuscript. It also contains all the scripts that generated the figures. The scripts in the main folder are divided into two categories. The files that begin with “Bat” execute the numerical simulations, and the ones that begin with “Plot” generate the figures. All the supporting numerical utilities are stored in the sub folder “CommonLib”. (ZIP) [file pone.0101109.s001.zip › 1Syn-STDP4PLOS/BatSTA.m]

% this Matlab script, calculates a single synapse STA ...
% (ran for ~5.5 days to completion of 5 x 1000 hours simulations on InhStaCount = ExcStaCount = 1)
% (ran for 13.1 hours to completion of 5 x 100 hours simulations on InhStaCount = ExcStaCount = 1)
% (ran for 1.4 hours to completion of 5 x 10 hours simulations on InhStaCount = 1)
clear all; path (path, 'CommonLib');
%%  Learning configuration tunables:
ProcessingMinutes = 60000; % 1000 hours
% ProcessingMinutes = 6000; % 100 hours
% ProcessingMinutes = 600; % 10 hours
WorkingPoint = '1syn'; SetWorkingPoint;
IsInh = 1;

if IsInh
	InhStaCount = 1; LogPath = ['SimLog\InhSTA' num2str(ProcessingMinutes)];
else
	ExcStaCount = 1; LogPath = ['SimLog\ExcSTA' num2str(ProcessingMinutes)];
end;
staLen = .1/dt;

LInFinit; LogHeader; tic;
%% Execution loop
for SynW4sta = 0.1:0.2:0.9
	if IsInh
		InhSynWeights(1:InhStaCount) = SynW4sta;
		LInFneuron;
		InhSTAn = sum (InhSTA, 2)/(dt*InhSTASpikesCount*InhStaCount);
	else
		ExcSynWeights(1:ExcStaCount) = SynW4sta;
		LInFneuron;
		ExcSTAn = sum (ExcSTA, 2)/(dt*ExcSTASpikesCount*ExcStaCount);
	end;
	SaveNlog;
	sprintf ('loop of %f ended at %f', SynW4sta, toc)
end;
sprintf ('Elapsed time: %.1f hours', toc / 3600)
