# Supplementary material for: The Effect of STDP Temporal Kernel Structure on the Learning Dynamics of Single Excitatory and Inhibitory Synapses
Source: PLoS One. 2014 Jul 7;9(7):e101109. doi: 10.1371/journal.pone.0101109 (PMC4085044; doi:10.1371/journal.pone.0101109)
Supplement: File S1 — This package (1Syn-STDP4PLOS.zip) is a Matlab set of scripts and utilities that includes all the numerical simulations that were used to produce the figures in this manuscript. It also contains all the scripts that generated the figures. The scripts in the main folder are divided into two categories. The files that begin with “Bat” execute the numerical simulations, and the ones that begin with “Plot” generate the figures. All the supporting numerical utilities are stored in the sub folder “CommonLib”. (ZIP) [file pone.0101109.s001.zip › 1Syn-STDP4PLOS/CommonLib/Fig2SubPlot.m]

function Fig2SubPlot (hMainFig, FigName, SubFigPos, SubLegendPos, SubColorbarPos)

hSubFig = hgload (FigName);

% embed the figure into the main figure and set its new position
hSubFigChild = get (hSubFig, 'Child');
set (hSubFigChild, 'Parent', hMainFig);
set (hSubFigChild, 'Position', SubFigPos);

% special treatment to the Legend box
hSubLegend = findobj (hSubFigChild, 'type', 'axes', 'tag', 'legend');
if (isfloat (hSubLegend))
	if  (length (SubLegendPos) == 4)
		set (hSubLegend, 'Position', SubLegendPos);	% resize the legend box
		uistack (hSubLegend, 'top');				% make it visible
	else
		uistack (hSubLegend, 'bottom');				% make it invisible
	end;
end

% special treatment to the Colorbar box
hSubColorbar = findobj (hSubFigChild, 'type', 'axes', 'tag', 'Colorbar');
if isfloat (hSubColorbar)
	set (hSubColorbar, 'Position', SubColorbarPos);	% resize the legend box
end


text (-46, 18, 'A', 'FontName', 'Helvetica', 'FontSize', 9, 'FontAngle', 'italic');

delete(hSubFig);
