# Supplementary material for: The Effect of STDP Temporal Kernel Structure on the Learning Dynamics of Single Excitatory and Inhibitory Synapses
Source: PLoS One. 2014 Jul 7;9(7):e101109. doi: 10.1371/journal.pone.0101109 (PMC4085044; doi:10.1371/journal.pone.0101109)
Supplement: File S1 — This package (1Syn-STDP4PLOS.zip) is a Matlab set of scripts and utilities that includes all the numerical simulations that were used to produce the figures in this manuscript. It also contains all the scripts that generated the figures. The scripts in the main folder are divided into two categories. The files that begin with “Bat” execute the numerical simulations, and the ones that begin with “Plot” generate the figures. All the supporting numerical utilities are stored in the sub folder “CommonLib”. (ZIP) [file pone.0101109.s001.zip › 1Syn-STDP4PLOS/CommonLib/GenRandonSpikeTrainsACDC.m]

function SpikeTrains = GenRandonSpikeTrains (timeBins, SinapseCount, dt, rate, GroupsDesc)
% this method generates random spike trains using "Bernoulli process" for each time bin dt
% the temporal spike rate (probability for a spike at (t, t+dt)) is set by:
%	either the "rate" constant
%	or by the complex struct vector "GroupsDesc",
%	which contains a descriptor for the rate temporal function of the different inputs
%%
if (isstruct (GroupsDesc) == 0)
 	SpikeTrains = 1*(rand (timeBins, SinapseCount) <= rate*dt); % 1* to convert from logical to float
else
	SpikeTrains = zeros (timeBins, SinapseCount);
	t = dt*(1:timeBins)';
	id = 1;
	for subG = 1:length (GroupsDesc)
		groupSize = GroupsDesc(subG).GroupCount;

		if (GroupsDesc(subG).AC_P == -1)
			PhiI = 2*pi/groupSize*(1:groupSize);
		else
			PhiI = GroupsDesc(subG).AC_P*ones(groupSize,1);
		end;
		for i = 1:groupSize
			SpikeTrains(:, id) = 1*(rand (timeBins, 1) <= ...
				dt*(GroupsDesc(subG).RateDC+GroupsDesc(subG).RateAC*cos (2*pi*GroupsDesc(subG).AC_F*t+PhiI(i)))); % 1* to convert from logical to float
			id = id + 1;
		end;
	end;
end;
