# Supplementary material for: The Effect of STDP Temporal Kernel Structure on the Learning Dynamics of Single Excitatory and Inhibitory Synapses
Source: PLoS One. 2014 Jul 7;9(7):e101109. doi: 10.1371/journal.pone.0101109 (PMC4085044; doi:10.1371/journal.pone.0101109)
Supplement: File S1 — This package (1Syn-STDP4PLOS.zip) is a Matlab set of scripts and utilities that includes all the numerical simulations that were used to produce the figures in this manuscript. It also contains all the scripts that generated the figures. The scripts in the main folder are divided into two categories. The files that begin with “Bat” execute the numerical simulations, and the ones that begin with “Plot” generate the figures. All the supporting numerical utilities are stored in the sub folder “CommonLib”. (ZIP) [file pone.0101109.s001.zip › 1Syn-STDP4PLOS/CommonLib/LInFneuron.m]

%% Processing cycle
% a leaky integrate and fire neuron in running for ProcessingMinutes simulation time

%% outputs: ExcSynW, InhSynW
% the Weights are saved every simulation second - the low resolution is sufficient for further analysis
ExcSynW = zeros (ExcLearningCount, ProcessingSeconds);
InhSynW = zeros (InhLearningCount, ProcessingSeconds);

%% outputs: PostSynapticRate etc' are saved only when SaveExtraInfo is set by the calling function
% these values are saved every simulation minute - they were left in the code for debugging purposes only
if (SaveExtraInfo)
	PostSynapticRate = zeros (ProcessingMinutes, 1);	% spike count per minute (needs normalization)
	VmMean = zeros (ProcessingMinutes, 1);				% mean membrane potential
	IexcMean = zeros (ProcessingMinutes, 1);			% exc mean current
	IinhMean = zeros (ProcessingMinutes, 1);			% inh mean current
	IleakMean = zeros (ProcessingMinutes, 1);			% leak mean current
	PSTH = zeros (secondTimeBins, ProcessingMinutes);	% spikes over a second time window per minute (needs normalization)
end;
%% outputs: used by the STA analysis code
if (InhStaCount>0)
	InhSTA = zeros (staLen, InhStaCount);
	InhSTASpikesCount = 0;
end;

if (ExcStaCount>0)
	ExcSTA = zeros (staLen, ExcStaCount);
	ExcSTASpikesCount = 0;
end;
  
%% intermediate variables before averaged
Vm = zeros (minuteTimeBins, 1);				% membrane potential
IexcRm = zeros (minuteTimeBins-1, 1);		% exc current * Rm
IinhRm = zeros (minuteTimeBins-1, 1);		% inh current * Rm
IleakRm = zeros (minuteTimeBins-1, 1);		% leak current * Rm

%% Execution loop
SetLearningType; % defines these macros used by the learning mechanism: InhDWantiCausal, ExcDWantiCausal, InhDWcausal, ExcDWcausal

for minute = 1:ProcessingMinutes
	sprintf ('start learning minute %d at time %.1f', minute, toc)

	Vm(1) = cellP.Vrest;
	LastPreInhSpike = zeros (InhSynCount, 1);
	LastPreExcSpike = zeros (ExcSynCount, 1);
	PostSynapticSpikesTimes = NegligibleHistory*ones(PostSynapticSpikes4calc, 1);
	NextPostSynapticSpikeP = 1;

	CurLambda = LearningLambdaPerMinute(minute);
	GenSynapticInput;

	for t = 1:minuteTimeBins-1
		tSecOffset = mod (t, secondTimeBins);
		InhDWpre = zeros (InhLearningCount,1);
		InhDWpost = zeros (InhLearningCount,1);
		ExcDWpre = zeros (ExcLearningCount,1);
		ExcDWpost = zeros (ExcLearningCount,1);
		
		% Inh pre syn spike learning
		for i = 1:InhLearningCount
			if (InhSyn(i).SpikesTimes(LastPreInhSpike(i)+1) == t)
				LastPreInhSpike(i) = LastPreInhSpike(i)+1;
				InhDWpre(i) = InhDWantiCausal (CurLambda, InhSynWeights(i), PostSynapticSpikesTimes-t); % anti-causal times are negative
			end;
		end;
		% Exc pre syn spike learning
		for i = 1:ExcLearningCount
			if (ExcSyn(i).SpikesTimes(LastPreExcSpike(i)+1) == t)
				LastPreExcSpike(i) = LastPreExcSpike(i)+1;
				ExcDWpre(i) = ExcDWantiCausal (CurLambda, ExcSynWeights(i), PostSynapticSpikesTimes-t); % anti-causal times are negative
			end;
		end;

		IexcRm(t) = (cellP.Eexc-Vm(t))*ExcSynGn(t,:)*ExcSynWeights;
		IinhRm(t) = (cellP.Einh-Vm(t))*InhSynGn(t,:)*InhSynWeights;
		IleakRm(t) = (cellP.Vrest-Vm(t));
		Vm(t+1) = Vm(t)+dtOverTauMembrane*(IexcRm(t)+IinhRm(t)+IleakRm(t));

		if (Vm(t+1) >= cellP.Eth)
			% a post synaptic spike has occured
			Vm(t+1) = cellP.Vrest;
			PostSynapticSpikesTimes(NextPostSynapticSpikeP) = t+0.5; % the average spike time is the middle of the time bin 
			NextPostSynapticSpikeP = 1 + mod (NextPostSynapticSpikeP, PostSynapticSpikes4calc);

			if (SaveExtraInfo)
				PostSynapticRate(minute)=PostSynapticRate(minute)+1;
				if (tSecOffset == 0)
					PSTH(end, minute) = PSTH(end, minute) + 1;
				else
					PSTH(tSecOffset, minute) = PSTH(tSecOffset, minute) + 1;
				end;
			end;

			% Inh post syn spike learning
			for i = 1:InhLearningCount
				if (LastPreInhSpike(i)>0)
					FirstSpike4calc = max (LastPreInhSpike(i)-PreSynapticSpikes4calc, 1);
					InhDWpost(i) = InhDWcausal (CurLambda, InhSynWeights(i),...
						t+0.5-InhSyn(i).SpikesTimes(FirstSpike4calc:LastPreInhSpike(i))); % causal times are positive
				end;
			end;
			% Exc post syn spike learning
			for i = 1:ExcLearningCount
				if (LastPreExcSpike(i)>0)
					FirstSpike4calc = max (LastPreExcSpike(i)-PreSynapticSpikes4calc, 1);
					ExcDWpost(i) = ExcDWcausal (CurLambda, ExcSynWeights(i),...
						t+0.5-ExcSyn(i).SpikesTimes(FirstSpike4calc:LastPreExcSpike(i))); % causal times are positive
				end;
			end;
			
			% STA summing
			if (InhStaCount>0 && t>staLen+1)
				InhSTA = InhSTA+InhSpikeTrain(t-staLen+1:t,1:InhStaCount);
				InhSTASpikesCount = InhSTASpikesCount+1;
			end;
			if (ExcStaCount>0 && t>staLen+1)
				ExcSTA = ExcSTA+ExcSpikeTrain(t-staLen+1:t,1:ExcStaCount);
				ExcSTASpikesCount = ExcSTASpikesCount+1;
			end;
		end;
		ExcSynWeights(1:ExcLearningCount) = min (max (ExcSynWeights(1:ExcLearningCount)+ExcDWpre+ExcDWpost, 0), 1);
		InhSynWeights(1:InhLearningCount) = min (max (InhSynWeights(1:InhLearningCount)+InhDWpre+InhDWpost, 0), 1);
		if (tSecOffset == 0)
			ExcSynW (:, (minute-1)*60+t*dt) = ExcSynWeights(1:ExcLearningCount);
			InhSynW (:, (minute-1)*60+t*dt) = InhSynWeights(1:InhLearningCount);
		end;
	end;
	ExcSynW (:, minute*60) = ExcSynWeights(1:ExcLearningCount);
	InhSynW (:, minute*60) = InhSynWeights(1:InhLearningCount);

	if (SaveExtraInfo)
		VmMean(minute) = mean (Vm);
		IexcMean(minute) = mean (IexcRm)/cellP.Rm;
		IinhMean(minute) = mean (IinhRm)/cellP.Rm;
		IleakMean(minute) = mean (IleakRm)/cellP.Rm;
	end;
end;
