# Supplementary material for: The Effect of STDP Temporal Kernel Structure on the Learning Dynamics of Single Excitatory and Inhibitory Synapses
Source: PLoS One. 2014 Jul 7;9(7):e101109. doi: 10.1371/journal.pone.0101109 (PMC4085044; doi:10.1371/journal.pone.0101109)
Supplement: File S1 — This package (1Syn-STDP4PLOS.zip) is a Matlab set of scripts and utilities that includes all the numerical simulations that were used to produce the figures in this manuscript. It also contains all the scripts that generated the figures. The scripts in the main folder are divided into two categories. The files that begin with “Bat” execute the numerical simulations, and the ones that begin with “Plot” generate the figures. All the supporting numerical utilities are stored in the sub folder “CommonLib”. (ZIP) [file pone.0101109.s001.zip › 1Syn-STDP4PLOS/PlotSTA.m]

% this Matlab script, plots a single synapse STA ...
clear all; path (path, 'CommonLib');
%%
IsInh = 0;
if IsInh
	PathPref = 'SimLog\InhSTA60000\';
else
	PathPref = 'SimLog\ExcSTA60000\';
end;
FilesDesc = ReadExcel([PathPref 'batchOut.csv']);

colorSet = [1,0,0;  1,0.5,0;  0,0.6,0;  0,0,1;  0.5,0,0.5;  0.3,0,0.7];
W4estimation = [.1 .3 .5 .7 .9];
DoHalfBitShift = 1;
len4fit = 40;
%% collect data set from simulation
T4plot = [];
W4plot = [];
G4plot = [];
T4fit = [];
G4fit = [];

for i = 1:length(FilesDesc)
	if (isempty (find(W4estimation == FilesDesc(i).SynW4sta, 1, 'first')))
		continue;
	end;
	W4plot = [W4plot; FilesDesc(i).SynW4sta];
	expTime = (0:1:len4fit-1)'*FilesDesc(i).dt;
	
	load ([PathPref, FilesDesc(i).fileName, 'sta.mat']);
	if IsInh
		expSTAnormed = InhSTAn(end:-1:end-len4fit+1)/FilesDesc(i).InhMeanRate-1;
	else
		expSTAnormed = ExcSTAn(end:-1:end-len4fit+1)/FilesDesc(i).ExcMeanRate-1;
	end;
	if DoHalfBitShift
		expSTAshifted = [0; expSTAnormed(1:end-1)];
		expSTAnormed = (expSTAnormed+expSTAshifted)/2;
	end
	T4plot = [T4plot, expTime];
	if IsInh
		G4plot = [G4plot, (expSTAnormed+1)*FilesDesc(i).InhMeanRate];
	else
		G4plot = [G4plot, (expSTAnormed+1)*FilesDesc(i).ExcMeanRate];
	end;
	for j = 1:(10*W4plot(i)) % set equivalent weight to each simulation point
		T4fit = [T4fit; expTime];
		G4fit = [G4fit; expSTAnormed./W4plot(i)];
	end;
end;
plotCount = length(W4plot);
%% estimate Gamma
GammaFit = Fit2Gamma (T4fit, G4fit);
%% plot experimental data vs. Gamma
figure; hold on;  plot (T4fit, G4fit, '.'); plot (GammaFit); grid;
%% plot the different STA experimental result
thisFig = figure ('Units', 'centimeters', 'Position', [1 1 8.3 4]); hold on;
set (gca, 'FontName', 'Helvetica', 'FontSize', 9);

plotLegend = cell(plotCount,1);
for i = 1:plotCount
	plot (-T4plot(:, i)*1000, G4plot(:, i),...
		'Color', colorSet(i,:), 'Marker', '.', 'LineStyle', 'none', 'MarkerSize', 10);
	if IsInh
		plotLegend(i) = {sprintf('w^{I} = %.1f', W4plot(i))};
	else
		plotLegend(i) = {sprintf('w^{E} = %.1f', W4plot(i))};
	end;
end;

% plot the expected Gamma dependent graphs on the same plot
for i = 1:plotCount
	time = T4plot(:, i);
	plot( -time*1000,...
		FilesDesc(i).InhMeanRate*(1+W4plot(i)*GammaFit.aG*sin((GammaFit.omegaG*time).^GammaFit.powerG).*exp(-time/GammaFit.tauG)),...
		'Color', colorSet(i,:), 'LineStyle', '--', 'LineWidth', 1);
end;

if IsInh
	legend (plotLegend, 'FontName', 'Helvetica', 'FontSize', 7, 'Location', [0.15 0.45 0.2 0.2]);
	text (1, 10.0, 'B', 'FontName', 'Helvetica', 'FontSize', 9, 'FontAngle', 'italic', 'FontWeight', 'bold');
	ylim ([6.5 10.5]);
	xlabel ('time [mSec]', 'FontName', 'Helvetica', 'FontSize', 9);
else
	legend (plotLegend, 'FontName', 'Helvetica', 'FontSize', 7, 'Location', [0.15 0.55 0.2 0.2]);
	text (1, 17.0, 'A', 'FontName', 'Helvetica', 'FontSize', 9, 'FontAngle', 'italic', 'FontWeight', 'bold');
	ylim ([9.5 17.5]);
	set (gca, 'XTickLabel', '');
end;
legend ('boxoff');
ylabel ('STA [spikes/sec]', 'FontName', 'Helvetica', 'FontSize', 9);
%%
save ([PathPref 'GammaFit.mat'], 'GammaFit');
%%
if IsInh; SaveFigure (thisFig, 'STAinh', 'tiff'); else SaveFigure (thisFig, 'STAexc', 'tiff'); end
