# Supplementary material for: The Effect of STDP Temporal Kernel Structure on the Learning Dynamics of Single Excitatory and Inhibitory Synapses
Source: PLoS One. 2014 Jul 7;9(7):e101109. doi: 10.1371/journal.pone.0101109 (PMC4085044; doi:10.1371/journal.pone.0101109)
Supplement: File S1 — This package (1Syn-STDP4PLOS.zip) is a Matlab set of scripts and utilities that includes all the numerical simulations that were used to produce the figures in this manuscript. It also contains all the scripts that generated the figures. The scripts in the main folder are divided into two categories. The files that begin with “Bat” execute the numerical simulations, and the ones that begin with “Plot” generate the figures. All the supporting numerical utilities are stored in the sub folder “CommonLib”. (ZIP) [file pone.0101109.s001.zip › 1Syn-STDP4PLOS/PlotW0excByMuAlpha.m]

clear all; path (path, 'CommonLib');
SetLearningK;
%% 1syn: Jan 2014
PathPref = 'SimLog\Exc3D300\';
FilesDesc = ReadExcel([PathPref 'batchOut.csv']);

% SubFigLetter = 'A2'; LearningType = 'C'; LearningTheta = 1; % Exc3D300+Exc3Dx300: A = 0.9539, R2 = 0.9443 - used 0:1e-6:1 for better analytical match
% SubFigLetter = 'B2'; LearningType = 'O'; LearningTheta = 1; % Exc3D300+Exc3Dx300: A = 0.9620, R2 = 0.9517 - used 0:1e-6:1 for better analytical match
% SubFigLetter = 'C2'; LearningType = 'O'; LearningTheta = 0.75; % Inh3D300: A = 1.0030, R2 = 0.9995
% SubFigLetter = 'D2'; LearningType = 'O'; LearningTheta = 0; % Inh3D300: A = 0.9999, R2 = 1.0000
% SubFigLetter = 'E2'; LearningType = 'O'; LearningTheta = -0.75; % Inh3D300: A = 1.0025, R2 = 0.9994
SubFigLetter = 'F2'; LearningType = 'O'; LearningTheta = -1; % Exc3D300: A = 1.0050, R2 = 0.9990

[Xp Xd] = CalcMeanOfGammaK ('SimLog\ExcSTA60000\', LearningType, LearningTheta);

AnalyticLearningMus = [1e-6 0.01 0.02 0.05 0.1 0.2];
SimLearningMus = [0 0.01 0.02 0.05 0.1 0.2];
Wstars = 0:1e-4:1; % use 0:1e-6:1 for better analytical match - still not 100% good
History4Stat = 0.5;
%%
AnalyticAlphas = zeros (length(Wstars), length(AnalyticLearningMus));
AnalyticWs = zeros (length(FilesDesc), length(SimLearningMus));

muValues = zeros (length(FilesDesc), length(SimLearningMus));
alphaValues = zeros (length(FilesDesc), length(SimLearningMus));
SimWs = zeros (length(FilesDesc), length(SimLearningMus));
SimWsSTD = zeros (length(FilesDesc), length(SimLearningMus));
DotsPerPlot = zeros (length(SimLearningMus), 1);

plotLegend = cell(length(SimLearningMus),1);
%%
tic;
extraDots = [];
for plotCount = 1:length(SimLearningMus)
	AnalyticAlphas(:, plotCount) = ((1-Wstars)./Wstars).^AnalyticLearningMus(plotCount).*(1+Wstars*Xp)./(1+Wstars*Xd);

	DotsPerPlot (plotCount) = 0;
	for i = 1:length(FilesDesc)
		if (FilesDesc(i).LearningType ~= LearningType || FilesDesc(i).ExcLearningTheta ~= LearningTheta || FilesDesc(i).ExcLearningMu ~= SimLearningMus(plotCount))
			continue;
		end;
		DotsPerPlot(plotCount) = DotsPerPlot (plotCount) + 1;
		d = DotsPerPlot (plotCount);
		load ([PathPref, FilesDesc(i).fileName, 'exc.mat']);
		HistorySamples = round (History4Stat*FilesDesc(i).ProcessingMinutes*60);

		muValues(d, plotCount) = FilesDesc(i).ExcLearningMu;
		alphaValues(d, plotCount) = FilesDesc(i).ExcLearningAlpha;
		SimWs(d, plotCount) = mean (ExcSynW(end-HistorySamples+1:end));
		SimWsSTD(d, plotCount) = std (ExcSynW(end-HistorySamples+1:end));
		AnalyticWs(d, plotCount) = CalcWstar (Wstars, AnalyticAlphas(:, plotCount), FilesDesc(i).ExcLearningAlpha, (SimWs(d, plotCount) < 0.5), SimLearningMus(plotCount));
	end;
end;
toc;
%%
thisFig = figure ('Units', 'centimeters', 'Position', [1 1 7 4.5]); hold on;

set (gca, 'FontName', 'Helvetica', 'FontSize', 9);
colorSet = [1,0,0;  1,0.5,0;  0,0.6,0;  0,0.4,0.4;  0,0,1;  0.3,0,0.7;  0.5,0,0.5];

for plotCount = length(SimLearningMus):-1:1
	plot (AnalyticAlphas(:, plotCount), Wstars, '--', 'Color', colorSet(plotCount,:), 'LineWidth', 1);
% 	plot (alphaValues(1:DotsPerPlot(plotCount), plotCount), AnalyticWs(1:DotsPerPlot(plotCount), plotCount),...
% 		'*', 'Color', colorSet(plotCount,:), 'LineWidth', 2, 'MarkerSize', 8);
end;
for plotCount = length(AnalyticLearningMus):-1:1
	errorbar (alphaValues(1:DotsPerPlot(plotCount), plotCount), SimWs(1:DotsPerPlot(plotCount), plotCount),...
		SimWsSTD(1:DotsPerPlot(plotCount), plotCount), '.', 'Color', colorSet(plotCount,:), 'LineWidth', 1, 'MarkerSize', 6);
	plotLegend(plotCount) = {sprintf('\\mu = %.3f', SimLearningMus(plotCount))};
end;

xlim ([0.7 1.3]);
ylim ([0 1]);
text (1.31, 1, SubFigLetter, 'FontName', 'Helvetica', 'FontSize', 9, 'FontAngle', 'italic', 'FontWeight', 'bold');
% ylabel ('w_{0}', 'FontName', 'Helvetica', 'FontSize', 9);
set (gca, 'YTickLabel', '');
if (LearningTheta ~= -1)
	set (gca, 'XTickLabel', '');
else
	set (gca, 'XTickLabel', (0.7:0.1:1.3), 'FontName', 'Helvetica', 'FontSize', 8);
	xlabel ('\alpha', 'FontName', 'Helvetica', 'FontSize', 9);
end;
%%
CalcR2 (AnalyticWs(1:DotsPerPlot(plotCount), :), SimWs(1:DotsPerPlot(plotCount), :));
%%
if LearningType == 'O'
	SaveFigure (thisFig, sprintf ('W0excO%.2f', LearningTheta), 'tiff');
else
	SaveFigure (thisFig, ['W0exc', LearningType], 'tiff');
end;
